# Supplementary material for: Autoimmune polyglandular syndrome among Chinese celiac disease patients: a survey of 243 individuals in China
Source: Front Immunol. 2025 Jul 8;16:1606237. doi: 10.3389/fimmu.2025.1606237 (PMC12279860; doi:10.3389/fimmu.2025.1606237)
Supplement: Supplementary file 1 [file DataSheet1.xlsx]

## Sheet: Thyroid hormone
CeD(Patients)	Gender	Age	Nation	tTG	Marsh Grade	BMI	Thyroid dysfunction (Previous diagnosis)	T3ng/mL（0.8-2.0）	T4ug/dL（5.1-14.1）	FT3pg/mL（2.0-4.4）	FT4ng/dL（0.93-1.7）	TSH uIU/mL（0.27-4.2）	TGAb IU/ml（<116）	TPOAb IU/ml（<35）
2405977	Female	46	Kazakh	357.6	Marsh IIIb	31.02	Hypothyroidism/Hashimoto's thyroiditis	1.36	1.38	3.41	0.72	7.3	139	372.4
5406	Female	62	Uygur	1431.5	Marsh IIIb	30.8	Hashimoto's thyroiditis/Hypothyroidism	1	3.27	2.53	0.81	8.1	157	563.3
673	Female	62	Uygur	25.7	Marsh IIIc	29.7	Hypothyroidism/Hashimoto's thyroiditis	1.26	3.66	2.71	1.16	5.2	227	45.33
7263/7802	Female	17	Uygur	60.6	Marsh IIIb	28.66	Hashimoto's thyroiditis	1.21	7.31	3.51	1.36	3.34	173	116
8257	Male	57	Han	26.7	Marsh IIIb	27.78	Graves disease	1.21	6.81	3.64	1.22	3.81	297.8	37.71
1971	Female	46	Uygur	178.6	Marsh II	26.61	Thyroid Nodule/Hashimoto's thyroiditis	1.21	7.3	3.11	1.22	1.47	437.2	71.6
1554	Male	70	Kazakh	60.8	Marsh IIIb	24.16	Hashimoto's thyroiditis	1.04	5.97	4.23	1.35	3.81	298.7	112
11638	Female	59	Uygur	126.7	Marsh IIIc	22.9	Hypothyroidism/Hashimoto's thyroiditis	2.33	7.81	2.52	0.99	7.29	132.81	78.4
204131	Male	61	Uygur	33.2	Marsh IIIc	22.8	Hashimoto's thyroiditis/Thyroid Nodule/Hypothyroidism	1.82	4.88	2.67	0.73	8.12	297	88.61
17093	Female	24	Uygur	1456.9	Marsh IIIb	21.3	Graves disease	2.22	4.39	4.22	1.22	5.7	311.2	307
9012	Female	50	Uygur	454.1	Marsh II	21.1	Graves disease	2.43	13	8.04	3.18	<0.005	408	162
10782	Female	50	Uygur	78.5	Marsh IIIb	19.87	Graves disease	1.89	12.9	4.11	1.27	0.394	297	90.7
5981	Female	41	Kazakh	741	Marsh II	19.6	Graves disease	0.91	8.72	3.1	4.82	8.99	537.2	132
5210	Female	59	Kazakh	66.9	Marsh IIIa	19.53	Hashimoto's thyroiditis	1.03	9.06	2.94	1.32	4.11	31.13	76.21
11935	Female	45	Mongolian	1768.5	Marsh IIIc	19.5	Hashimoto's thyroiditis	0.82	7.41	2.24	1.53	2.57	152	93.4
4469/5411	Female	19	Han	25.8	Marsh IIIb	18.37	Hashimoto's thyroiditis/Hypothyroidism	0.78	6.28	2.47	1.22	4.4	461	502.3	APS-2
386	Female	46	Kazakh	178.48	Marsh IIIc	17.63	Hashimoto's thyroiditis	2.23	1.08	1.07	6.66	2.96	404.4	407.9
20921	Male	50	Uzbek	145.3	Marsh IIIc	16.98	Hashimoto's thyroiditis/Thyroid Nodule	1.87	3.72	2.9	2.1	5.62	197.2	66.42
561	Female	53	Kazakh	199.8	Marsh IIIc	16.8	hypoparathyroidism	2.11	3.11	2.66	1.81	5.71	188.4	98.7	APS-1
2405236	Female	36	Kazakh	4965.5	Marsh IIIc	15.2	Hypothyroidism/Hashimoto's thyroiditis	0.79	3.79	1.43	0.73	8.63	242	64.4
2404114	Female	45	Uygur	3359.8	Marsh II	15.04	Graves disease/Thyroid Nodule	0.81	4.91	1.73	0.83	2.95	138.1	59.36
425	Female	50	Uygur	282.5	Marsh IIIa	14.9	Graves disease	0.68	7.47	1.78	1.08	3.14	181.2	39.21
9992	Female	31	Kazakh	1205.5	Marsh IIIb	30.86	Hypothyroidism	1.22	7.78	3.27	1.2	4.73	24.81	19.2
346	Female	68	Han	150.3	Marsh IIIc	30.8	Hypothyroidism/Thyroid Nodule	0.37	5.24	0.9	1.13	1.6	374	6.51
2401843	Female	44	Kazakh	46	Marsh II	29.3	Hypothyroidism	1.25	4.82	4.14	0.6	7.29	92.7	18.44
3521	Female	52	Kazakh	367	Marsh II	28.7	Hypothyroidism	0.99	7.7	2.24	1	5.01	64.4	19.8
4142	Female	52	Han	22.8	Marsh IIIc	28.04	Hypothyroidism	0.83	7.13	2.76	1.16	4.65	59.33	40.07
20075	Female	54	Kazakh	391.4	Marsh IIIc	25.8	Hypothyroidism/hyperparathyroidism	1.11	8.88	3.07	1.54	0.523	<10.00	235
4812	Female	56	Kazakh	4965.5	Marsh IIIc	25.78	Hypothyroidism	1.84	2.71	1.94	0.67	7.11	82.7	8.24
6733	Female	42	Han	28.1	Marsh IIIb	25.63	Hypothyroidism	1.21	5.37	2.14	1.37	4.89	<10.00	13.9
2401571	Female	53	Kazakh	4086.7	Marsh IIIa	25.3	hyperparathyroidism	2.61	7.82	5.33	1.79	0.712	23	38.8
1515	Female	50	Uygur	1664.2	Marsh IIIc	24.22	Hypothyroidism	0.89	6.38	2.53	1.13	5.17	<10.00	<5
2404880	Male	72	Han	51.5	Marsh IIIc	24.02	Hypothyroidism	1.02	5.06	3.06	0.82	4.21	21.9	163
11509	Male	59	Han	4965.5	Marsh IIIc	23.7	Hypothyroidism	1.52	9.2	3.59	1.28	0.819	14.1	23.6
818	Female	55	Han	20.6	Marsh IIIb	22.6	Hypothyroidism	1.94	2.97	1.89	0.91	5.24	181.2	24.3
478	Female	70	Kazakh	30.99	Marsh IIIc	22.27	Hypothyroidism/Thyroid Nodule	0.87	8.73	1.99	1.11	6.25	48.9	20.4
11300	Female	59	Kazakh	3150.3	Marsh IIIb	21.7	hyperthyroidism	2.44	4.91	2.88	1.11	5.4	17.7	28.1
2404730	Female	55	Uygur	4965.5	Marsh II	21.5	Hypothyroidism/Thyroid Nodule	1.1	7.75	2.74	1.17	4.67	16.4	19
2402455	Female	57	Kazakh	489.4	Marsh IIIb	21.1	hyperthyroidism	1.25	9.13	3.44	1.39	1.93	21.3	15.2
1500	Female	32	Kazakh	3520.1	Marsh IIIc	19.84	Hypothyroidism	0.93	6.55	2.58	1.06	2.64	＜ 10.00	9.38
16038	Female	36	Uygur	1680.5	Marsh IIIb	19.8	Hypothyroidism	0.69	6.81	2.37	0.71	6.72	＜ 10.00	18.9
6749	Female	69	Han	31.6	Marsh II	19.58	Hypothyroidism	0.99	7.65	3	1.37	4.67	2.75	13.1
17	Female	50	Han	144	Marsh IIIa	17.58	Hypothyroidism	0.93	6.31	2.44	1.02	4.45	<10	10.33
13036	Female	57	Kazakh	4965.5	Marsh IIIb	14.6	Hypothyroidism

## Sheet: IFN-α
	1	2	3	4	5	6	7	8	9	10	11	12
A	Standard	511	638	1177	1620	5520	9229	12731	16272	2404880	2403377	596
B	Standard	605	638	1500	1684	6279	9247	12960	16319	13759	2404114	673
C	Standard	578	638	1500	1687	7600	9330	13036	17093	13783	2404494	818
D	Standard	578	886	2401533	1740	8441	9412	13054	17638	16976	2404502	834
E	Standard	838	711	1515	1740	8810	9447	13400	2401571	17728	2404730	985
F	Standard	838	1154	1542	2019	8945	9704	13655	2402738	2401905	2405635	1204
G	Standard	651	1175	1543	2019	8963	9992	13680	2404399	2402432	2405826	1228
H	Blank hole	653	1198	1150	5043	8995	12267	13690	2404847	2402706	2405977	1250
Sample order
	1	2	3	4	5	6	7	8	9	10	11	12
A	1282	4142	7317	9012	239
B	1285	5282	8000	8980	275
C	1554	5363	8257	9261	276
D	1879	6440	8356	9345	234
E	1926	6692	8371	9601	271
F	1971	6733	8380	9682	561
G	2113	6749	8481	93	10725
H	2526	7285	8837	212	10793	10793
OD value
	1	2	3	4	5	6	7	8	9	10	11	12
A	1.2307	0.3012	0.0845	0.0936	0.0703	0.0914	0.082	0.078	0.0844	0.2356	0.0888	0.119
B	0.9552	0.0642	0.0773	0.066	0.0776	0.0723	0.071	0.0781	0.1087	0.0972	0.089	0.1863
C	0.4828	0.1137	0.0872	0.078	0.0966	0.071	0.0858	0.0889	0.0946	0.0801	0.0934	0.0987
D	0.3974	0.1189	2.0919	0.1272	0.0632	0.0664	0.0721	0.0822	0.0948	0.069	0.0826	0.0887
E	0.2449	0.0766	0.2311	0.074	0.061	0.0793	0.0749	0.0841	0.0885	0.0743	0.0837	0.0947
F	0.1963	0.0664	0.8176	0.082	0.0703	0.0856	0.0686	0.0747	0.0635	0.1075	0.0842	0.101
G	0.1554	0.5428	0.0777	0.0821	0.062	0.074	0.0644	0.0751	0.0843	0.0967	0.0686	0.0976
H	0.0521	0.2118	0.0767	0.0729	0.0721	0.0702	0.0774	0.0847	0.0923	0.0822	0.1649	0.0954
OD value
	1	2	3	4	5	6	7	8	9	10	11	12
A	0.0733	2.4607	0.0689	0.063	3.0704
B	0.0658	0.2296	0.0637	0.0625	1.2394
C	0.0714	0.115	0.0599	0.0734	0.88
D	0.0945	0.1043	0.0654	0.0799	3.3626
E	0.0665	0.0842	0.0665	0.0675	3.1886
F	0.0746	0.0885	0.1049	0.0721	1.1238
G	0.0816	0.0779	0.0835	0.07	0.0826
H	0.0695	0.0679	0.0972	3.3989	0.0688	2.2377

## Sheet: IFNω1
Sample order
	1	2	3	4	5	6	7	8	9	10	11	12
A	Standard	511	638	1177	1620	5520	9229	12731	16272	2404880	2403377	596
B	Standard	605	638	1500	1684	6279	9247	12960	16319	13759	2404114	673
C	Standard	578	638	1500	1687	7600	9330	13036	17093	13783	2404494	818
D	Standard	578	886	2401533	1740	8441	9412	13054	17638	16976	2404502	834
E	Standard	838	711	1515	1740	8810	9447	13400	2401571	17728	2404730	985
F	Standard	838	1154	1542	2019	8945	9704	13655	2402738	2401905	2405635	1204
G	Standard	651	1175	1543	2019	8963	9992	13680	2404399	2402432	2405826	1228
H	Blank hole	653	1198	1150	5043	8995	12267	13690	2404847	2402706	2405977	1250
Sample order
	1	2	3	4	5	6	7	8	9	10	11	12
A	1282	4142	7317	9012	239
B	1285	5282	8000	8980	275
C	1554	5363	8257	9261	276
D	1879	6440	8356	9345	234
E	1926	6692	8371	9601	271
F	1971	6733	8380	9682	561
G	2113	6749	8481	93	10725
H	2526	7285	8837	212	10793	10793
OD value
	1	2	3	4	5	6	7	8	9	10	11	12
A	2.6703	0.0515	0.1888	0.0582	0.0653	0.0717	0.0647	0.0642	0.0641	0.0671	0.0767	0.0738
B	1.6462	0.0621	0.1747	0.0563	0.0664	0.0645	0.0681	0.0679	0.0632	0.0821	0.0931	0.0897
C	0.9464	0.0704	0.1729	0.0584	0.0692	0.0729	0.0652	0.0637	0.0708	0.062	0.068	0.0728
D	0.5551	0.0682	0.0523	0.06	0.0643	0.0661	0.0769	0.121	0.065	0.0594	0.0733	0.0805
E	0.3381	0.0718	0.0588	0.0712	0.0654	0.065	0.0614	0.0729	0.0668	1.7409	0.0626	0.0788
F	0.1958	0.0531	0.0613	0.0637	0.0703	0.0741	0.0705	0.0662	0.0659	0.1409	0.0784	0.0716
G	0.1337	0.0694	0.0645	0.0799	0.0648	0.0669	0.0567	0.0626	0.0628	0.0725	0.0669	0.0697
H	0.0513	0.0587	0.0685	0.0858	0.0586	0.0777	0.0717	0.062	0.0802	0.0761	0.1343	0.0819
OD value
	1	2	3	4	5	6	7	8	9	10	11	12
A	0.0727	0.5433	0.0729	0.1399	0.0801
B	0.0787	0.0926	0.0796	0.2672	0.0658
C	0.1167	0.1153	0.077	0.0854	0.0552
D	0.0881	0.0955	0.0789	0.0883	0.2996
E	0.1289	0.0796	0.0813	0.0773	0.0931
F	0.0741	0.3052	0.1534	0.0959	0.6122
G	0.0735	0.0766	0.7182	0.0695	0.0782
H	0.0778	0.1084	2.7778	0.067	0.0873	0.2563

## Sheet: APS-1
IFN-α	IFNω1
886	17728
651	8481
1154	8837
4142	561
239
275
276
234
271
561
212
10793

## Sheet: 273(AIRE Mutation)
SNV NO.	Gene	First Priority	SNP Calling Quality	Genotyping Quality	VCF Filter	Case_het	Case_hom	Control_het	Control_hom	Chrs	Position	Ref Allele	Alt Allele	Gene Region	Function	Gene Strand Orientation	Predicted Protein Variants	Predicted Protein Variants(snpEFF)	SNP ID	Freq_Alt (1000g)	Freq_Alt (1000g_eas)	ExAC03	ExAC03_EAS	esp6500	gnomAD_exome	gnomAD_exome_EAS	gnomAD_genome	gnomAD_genome_EAS	Hrcr1	Kaviar	WBBC	GeneskyExonDB_Freq	GeneskyGenomeDB_Freq	tfbsConsSites Score	SIFT Pred	POLYPhen V2 Pred	MutationTaster Pred	MetaSVM Pred	BayesDel addAF Pred	ClinPred	Cadd Raw	Cadd Phred	Dann	VEST Score	REVEL_score	GTEx_gene	GTEx_tissue	dbscSNV_ADA_SCORE	dbscSNV_RF_SCORE
SNV454772	AIRE	Third	H	1	PASS	389,387,391,384,651,653,345,375,373,364,358,357,348,346,343,342,481,480,486,487,502,4515,4651,4699,7317,515,519,5426,5427,5495,5766,6807,7186,7690,7750,7873,8810,8945,9412,554,556,559,	377,366,363,360,359,356,352,2937,488,489,8380,512,516,517,520,521,523,525,6202,6279,6877,7600,7802,7804,7946,8441,8995,9229,9235,9247,9330,9447,9682,9704,547,550,555,558,561,	313,9,204,12,80,105,296,246,3,153,544,29,327,169,125,188,214,104,37,276,23,154,81,535,70,90,50,564,74,199,35,565,566,22,231,300,87,240,40,13,160,117,1,208,158,318,277,272,	306,202,86,124,315,4,212,56,562,563,267,260,569,135,206,84,14,542,63,325,122,25,324,269,	chr21	44297667	T	C	exonic	synonymous SNV	+	AIRE:NM_000383:exon14:c.1578T>C:p.D526D	ANN=C|synonymous_variant|LOW|AIRE|AIRE|transcript|NM_000383.3|protein_coding|14/14|c.1578T>C|p.Asp526Asp|1747/2299|1578/1638|526/545||,C|upstream_gene_variant|MODIFIER|PFKL|PFKL|transcript|NM_001002021.2|protein_coding||c.-7652T>C|||||2367|,C|upstream_gene_variant|MODIFIER|PFKL|PFKL|transcript|NM_002626.5|protein_coding||c.-2439T>C|||||2367|	rs1133779	0.530351	0.6369	0.4611	0.6599	0.4944	0.459	0.6586	0.4917	0.6674	0.407073	0.448235	0.666183	0.652905198776758	0.671875	Name=UBTF,500,HDAC1,296,TBL1XR1,637,POLR2A,186,BCOR,245,ETV6,204,TBP,185,RB1,828,MEIS2,79,MAX,453,YY1,703,SMARCA4,438,IKZF2,722,SMARCA5,586,SIN3A,399,RAD21,1000,ZNF444,229,FOXA2,624,ELF1,140,MLLT1,204,CC2D1A,267,AGO1,329,FOXK2,1000,ATF7,96,SP1,330,TRIM22,1000,SMC3,1000,ZNF143,581,CREM,217,ZNF263,408,XRCC5,703,RXRA,418,CTBP1,360,MTA3,494,CTCF,1000,IKZF1,796,ZHX2,461,RCOR1,356,GATAD2B,857,MNT,159,M…
SNV454718	AIRE	Third	H	1	PASS	391,377,651,653,375,366,363,360,358,357,356,352,346,481,488,489,4402,502,4558,4699,8380,510,513,521,5426,5766,7600,7690,7750,7804,7873,7946,8441,8995,9229,9235,9330,9412,9447,547,550,555,561,	348,4515,4651,523,6877,7186,	12,296,202,246,3,124,544,65,188,214,568,562,563,267,154,535,569,90,50,84,14,542,566,231,87,40,13,25,1,208,324,158,277,	80,4,212,81,63,325,	chr21	44286105	T	C	exonic	synonymous SNV	+	AIRE:NM_000383:exon1:c.99T>C:p.A33A	ANN=C|synonymous_variant|LOW|AIRE|AIRE|transcript|NM_000383.3|protein_coding|1/14|c.99T>C|p.Ala33Ala|268/2299|99/1638|33/545||	rs3746964	0.239417	0.2788	0.1158	0.2518	0.1371	0.091	0.3047	0.1737	0.3051	0.0340126	0.0379814	0.31317	0.314096016343207	0.374015748031496	Name=SUZ12,343,EZH2,420
SNV454724	AIRE	Second	H	0.9843	PASS	391,377,651,653,366,363,360,358,357,356,352,346,489,502,4558,4699,513,516,521,525,5766,6202,7600,7690,7750,7804,7873,7946,8441,8995,9229,9235,9330,9412,9447,547,550,555,561,	375,348,4515,4651,523,6877,7186,	12,296,202,246,3,124,544,125,65,214,568,562,563,267,154,569,90,50,84,14,542,566,87,40,13,25,1,208,324,277,	80,4,212,81,63,325,	chr21	44287633-44287633	A	-	intronic		+		ANN=C|intron_variant|MODIFIER|AIRE|AIRE|transcript|NM_000383.3|protein_coding|4/13|c.538+42delA||||||	rs3214074			0.0509	0.349	0.0637	0.0532	0.3574	0.0702	0.3558		0.0093361	0.346763	0.353720693170234	0.410156
SNV454730	AIRE	Third	H	1	PASS	389,387,384,377,365,364,363,360,352,343,480,8380,517,520,5426,5495,6807,7690,7946,8810,8995,9229,9447,561,	2937,5427,9682,	306,313,9,204,80,105,2,202,124,315,29,327,537,56,568,267,539,206,564,45,542,22,300,87,240,13,25,160,117,318,	260,70,	chr21	44288394	C	T	exonic	synonymous SNV	+	AIRE:NM_000383:exon5:c.588C>T:p.S196S	ANN=T|synonymous_variant|LOW|AIRE|AIRE|transcript|NM_000383.3|protein_coding|5/14|c.588C>T|p.Ser196Ser|757/2299|588/1638|196/545||	rs878081	0.133187	0.1002	0.208	0.1058	0.1868	0.2118	0.1004	0.1866	0.1172	0.243321	0.207753	0.106473	0.114678899082569	0.101562	Name=ZNF263,245
SNV454733	AIRE	Third	H	0.9255	PASS	363,4402,8380,5426,7804,7873,561,	510,	188,212,562,325,231,158,		chr21	44289512	C	T	intronic		+		ANN=T|intron_variant|MODIFIER|AIRE|AIRE|transcript|NM_000383.3|protein_coding|5/13|c.653-145C>T||||||	rs41277548	0.0609026	0.0198						0.0551	0.0221	0.0186992	0.031274	0.0168527	0.018974358974359	0.015625
SNV454738	AIRE	Third	H	0.9948	PASS	389,387,384,377,365,364,363,360,352,343,481,8380,515,517,521,525,5426,5495,6202,6279,6807,7600,7690,7804,7946,8810,8995,9229,9330,9447,550,561,	2937,512,520,5427,7802,9682,	306,313,9,204,80,105,202,86,124,29,327,125,56,267,539,569,206,564,45,542,74,22,300,87,240,13,25,160,117,318,272,269,	315,260,70,	chr21	44290224	T	C	intronic		+		ANN=C|intron_variant|MODIFIER|AIRE|AIRE|transcript|NM_000383.3|protein_coding|7/13|c.879+156T>C||||||	rs1003854	0.198882	0.256						0.2265	0.2655	0.256741	0.24343		0.252293577981651	0.21875
SNV454740	AIRE	Second	H	0.7836	PASS	363,488,4402,8380,510,7873,561,		188,562,158,		chr21	44290451-44290451	-	G	intronic		+		ANN=TG|intron_variant|MODIFIER|AIRE|AIRE|transcript|NM_000383.3|protein_coding|7/13|c.879+389dupG||||||INFO_REALIGN_3_PRIME	rs146517804								0.0281	0.0187		0.0002305	0.0165179	0.0178384050367261	0.015625
SNV454741	AIRE	Third	H	0.9375	PASS	389,387,391,384,377,651,653,345,366,365,364,363,358,357,356,348,346,343,342,481,486,487,488,502,4515,4651,4699,8380,517,5426,5495,5766,6279,6807,7690,7750,7804,8441,8810,8945,555,558,561,	375,360,352,2937,489,512,515,516,520,521,523,525,5427,6202,6877,7186,7600,7802,7946,8995,9229,9235,9247,9330,9447,9682,547,550,	306,9,204,12,80,105,296,246,3,544,29,327,125,65,214,212,56,568,539,154,81,535,135,90,206,50,564,45,14,74,35,325,566,22,300,87,240,40,13,160,117,1,208,324,318,277,272,269,	202,124,315,4,563,267,260,569,70,84,542,63,25,	chr21	44290527	C	G	intronic		+		ANN=G|intron_variant|MODIFIER|AIRE|AIRE|transcript|NM_000383.3|protein_coding|7/13|c.879+459C>G||||||	rs941405	0.406949	0.6002						0.3711	0.6308	0.360949	0.371062	0.629129	0.631632653061225	0.65625
SNV454754	AIRE	Second	H	0.7293	PASS	653,345,373,358,4402,4515,5495,6807,7822,8441,9247,9412,547,558,561,	391,377,651,375,364,356,352,2937,343,520,525,6202,6877,7946,8810,8945,8995,9229,9447,9682,550,555,	306,313,204,80,105,246,3,86,153,544,315,29,169,125,65,188,537,37,212,56,563,75,168,539,154,81,535,135,206,50,564,14,74,430,325,240,25,160,117,1,318,269,	296,124,327,214,568,219,267,260,70,84,542,35,63,187,40,324,	chr21	44292475-44292475	C	-	intronic		+		ANN=A|intron_variant|MODIFIER|AIRE|AIRE|transcript|NM_000383.3|protein_coding|9/13|c.1095+78delC||||||INFO_REALIGN_3_PRIME	rs5844181								0.5831	0.6008		0.0001537		0.583881578947368	0.603174603174603	Name=ZNF263,381,EGR1,183,KDM5B,189
SNV454771	AIRE	Third	H	0.9948	PASS	391,377,651,653,345,373,366,364,363,360,359,358,357,352,348,346,2937,343,342,480,486,487,488,489,502,4515,4651,4699,8380,515,517,519,520,521,525,5426,5427,5766,6202,6279,7186,7600,7750,7804,7873,7946,8945,9229,9412,9447,9704,550,554,555,556,559,561,	356,516,523,6877,8441,8995,9235,9247,9330,547,558,	306,204,12,296,202,246,3,153,544,327,188,214,37,276,267,154,81,535,569,90,206,542,35,565,566,231,87,40,25,117,1,208,158,277,269,	4,212,562,563,135,84,14,63,325,324,	chr21	44297529	G	A	intronic		+		ANN=A|upstream_gene_variant|MODIFIER|PFKL|PFKL|transcript|NM_001002021.2|protein_coding||c.-7790G>A|||||2505|,A|upstream_gene_variant|MODIFIER|PFKL|PFKL|transcript|NM_002626.5|protein_coding||c.-2577G>A|||||2505|,A|intron_variant|MODIFIER|AIRE|AIRE|transcript|NM_000383.3|protein_coding|13/13|c.1567-127G>A||||||	rs3746965	0.359026	0.3651						0.322	0.3976	0.227699	0.265176	0.393527	0.390417940876656	0.425781	Name=HDAC1,296,POLR2A,186,BCOR,245,ETV6,204,MLLT1,204,AGO1,329,CTBP1,360,MTA3,494,CTCF,1000,GATAD2B,857,ZBTB7A,346
[truncated: 218 more columns]

## Sheet: AIRE Mutation
SNV NO.	Gene	First Priority	SNP Calling Quality	Genotyping Quality	VCF Filter	Case_het	Case_hom	Control_het	Control_hom	Chrs	Position	Ref Allele	Alt Allele	Gene Region	Function	Gene Strand Orientation	Predicted Protein Variants	Predicted Protein Variants(snpEFF)	SNP ID	Freq_Alt (1000g)	Freq_Alt (1000g_eas)	ExAC03	ExAC03_EAS	esp6500	gnomAD_exome	gnomAD_exome_EAS	gnomAD_genome	gnomAD_genome_EAS	Hrcr1	Kaviar	WBBC	GeneskyExonDB_Freq	GeneskyGenomeDB_Freq	tfbsConsSites Score	SIFT Pred	POLYPhen V2 Pred	MutationTaster Pred	MetaSVM Pred	BayesDel addAF Pred	ClinPred	Cadd Raw	Cadd Phred	Dann	VEST Score	REVEL_score	GTEx_gene	GTEx_tissue	dbscSNV_ADA_SCORE	dbscSNV_RF_SCORE
SNV454718	AIRE	Third	H	1	PASS	391,377,651,653,375,366,363,360,358,357,356,352,346,481,488,489,4402,502,4558,4699,8380,510,513,521,5426,5766,7600,7690,7750,7804,7873,7946,8441,8995,9229,9235,9330,9412,9447,547,550,555,561,	348,4515,4651,523,6877,7186,	12,296,202,246,3,124,544,65,188,214,568,562,563,267,154,535,569,90,50,84,14,542,566,231,87,40,13,25,1,208,324,158,277,	80,4,212,81,63,325,	chr21	44286105	T	C	exonic	synonymous SNV	+	AIRE:NM_000383:exon1:c.99T>C:p.A33A	ANN=C|synonymous_variant|LOW|AIRE|AIRE|transcript|NM_000383.3|protein_coding|1/14|c.99T>C|p.Ala33Ala|268/2299|99/1638|33/545||	rs3746964	0.239417	0.2788	0.1158	0.2518	0.1371	0.091	0.3047	0.1737	0.3051	0.0340126	0.0379814	0.31317	0.314096016343207	0.374015748031496	Name=SUZ12,343,EZH2,420
SNV454719	AIRE	First2	H	0.6372	PASS			272,		chr21	44286402	C	T	intronic		+		ANN=T|intron_variant|MODIFIER|AIRE|AIRE|transcript|NM_000383.3|protein_coding|1/13|c.133-155C>T||||||	rs1601964251												0.000558036			Name=REST,92,EZH2,420
SNV454720	AIRE	Second	H	0.8927	PASS	547,				chr21	44286457	C	T	intronic		+		ANN=T|intron_variant|MODIFIER|AIRE|AIRE|transcript|NM_000383.3|protein_coding|1/13|c.133-100C>T||||||	rs56146315	0.00319489	0.0159						0.0006	0.0114	0.000384757	0.0013063	0.0108259	0.0124095139607032	0.00390625	Name=REST,92,EZH2,420
SNV454721	AIRE	Third	H	1	PASS	488,4402,8380,510,5426,		188,231,158,		chr21	44286855	T	C	intronic		+		ANN=C|intron_variant|MODIFIER|AIRE|AIRE|transcript|NM_000383.3|protein_coding|2/13|c.308-123T>C||||||	rs62220372	0.0379393	0.001						0.03	0.0002	0.0131895	0.0035058		0.00254841997961264
SNV454722	AIRE	First2	H	0.7669	PASS			334,		chr21	44287361	C	G	intronic		+		ANN=G|intron_variant|MODIFIER|AIRE|AIRE|transcript|NM_000383.3|protein_coding|3/13|c.464-156C>G||||||																Name=SPI1,175
SNV454723	AIRE	Second	H	0.9427	PASS	515,				chr21	44287433	C	T	intronic		+		ANN=T|intron_variant|MODIFIER|AIRE|AIRE|transcript|NM_000383.3|protein_coding|3/13|c.464-84C>T||||||	rs56363875	0.00439297							0.0034	0	0.00369367	0.0050715	0.000334821	0.00101936799184506		Name=SPI1,175
SNV454724	AIRE	Second	H	0.9843	PASS	391,377,651,653,366,363,360,358,357,356,352,346,489,502,4558,4699,513,516,521,525,5766,6202,7600,7690,7750,7804,7873,7946,8441,8995,9229,9235,9330,9412,9447,547,550,555,561,	375,348,4515,4651,523,6877,7186,	12,296,202,246,3,124,544,125,65,214,568,562,563,267,154,569,90,50,84,14,542,566,87,40,13,25,1,208,324,277,	80,4,212,81,63,325,	chr21	44287633-44287633	A	-	intronic		+		ANN=C|intron_variant|MODIFIER|AIRE|AIRE|transcript|NM_000383.3|protein_coding|4/13|c.538+42delA||||||	rs3214074			0.0509	0.349	0.0637	0.0532	0.3574	0.0702	0.3558		0.0093361	0.346763	0.353720693170234	0.410156
SNV454725	AIRE	Third	H	0.9686	PASS	488,4402,8380,510,5426,		188,231,13,160,158,		chr21	44287642	G	T	intronic		+		ANN=T|intron_variant|MODIFIER|AIRE|AIRE|transcript|NM_000383.3|protein_coding|4/13|c.538+51G>T||||||	rs62220373	0.0181709	0.001	0.0247	0	0.0148	0.0146	8.853e-05	0.0153	0.0002	0.011158	0.006507		0.00254841997961264
SNV454726	AIRE	Second	H	0.55	PASS			430,240,		chr21	44287726	G	A	intronic		+		ANN=A|intron_variant|MODIFIER|AIRE|AIRE|transcript|NM_000383.3|protein_coding|4/13|c.538+135G>A||||||	rs151083841	0.00479233							0.0095	0.0002	0.0087263	0.0068772		0.0005175983436853
SNV454727	AIRE	Third	H	1	PASS	365,364,488,4402,8380,5426,		188,206,45,231,117,		chr21	44288314	G	A	intronic		+		ANN=A|intron_variant|MODIFIER|AIRE|AIRE|transcript|NM_000383.3|protein_coding|4/13|c.539-31G>A||||||	rs41277544	0.0245607	0.001	0.0414	0.0005	0.0438	0.0423	0.0002	0.0385	0.0006	0.054928	0.0416295		0.00407747196738022
SNV454728	AIRE	Second	H	1	PASS			63,		chr21	44288370	C	G	exonic	synonymous SNV	+	AIRE:NM_000383:exon5:c.564C>G:p.V188V	ANN=G|synonymous_variant|LOW|AIRE|AIRE|transcript|NM_000383.3|protein_coding|5/14|c.564C>G|p.Val188Val|733/2299|564/1638|188/545||	rs201650973	0.000199681	0.001	0.0001	0.0009		0.0001	0.0007	7.882e-05	0.0015		0.00011	0.00334821	0.00509683995922528	0.0078125
SNV454729	AIRE	First2	H	1	PASS	550,				chr21	44288386	A	G	exonic	nonsynonymous SNV	+	AIRE:NM_000383:exon5:c.580A>G:p.M194V	ANN=G|missense_variant|MODERATE|AIRE|AIRE|transcript|NM_000383.3|protein_coding|5/14|c.580A>G|p.Met194Val|749/2299|580/1638|194/545||	rs775297065			1.662e-05	0.0001		7.985e-06	5.44e-05				1.29e-05	0.000111607		0.00390625	Name=ZNF263,245	T	B	N	T	T	T	-0.351	0.244	0.233	0.05	0.122	.	.
SNV454730	AIRE	Third	H	1	PASS	389,387,384,377,365,364,363,360,352,343,480,8380,517,520,5426,5495,6807,7690,7946,8810,8995,9229,9447,561,	2937,5427,9682,	306,313,9,204,80,105,2,202,124,315,29,327,537,56,568,267,539,206,564,45,542,22,300,87,240,13,25,160,117,318,	260,70,	chr21	44288394	C	T	exonic	synonymous SNV	+	AIRE:NM_000383:exon5:c.588C>T:p.S196S	ANN=T|synonymous_variant|LOW|AIRE|AIRE|transcript|NM_000383.3|protein_coding|5/14|c.588C>T|p.Ser196Ser|757/2299|588/1638|196/545||	rs878081	0.133187	0.1002	0.208	0.1058	0.1868	0.2118	0.1004	0.1866	0.1172	0.243321	0.207753	0.106473	0.114678899082569	0.101562	Name=ZNF263,245
SNV454731	AIRE	Second	H	1	PASS			458,		chr21	44288405	C	T	exonic	nonsynonymous SNV	+	AIRE:NM_000383:exon5:c.599C>T:p.P200L	ANN=T|missense_variant|MODERATE|AIRE|AIRE|transcript|NM_000383.3|protein_coding|5/14|c.599C>T|p.Pro200Leu|768/2299|599/1638|200/545||	rs140196414	0.000399361		0.0002	0.0005	0.0008	0.0002	0.0005	0.0004	0.0002		0.0001358	0.000446429	0.00101936799184506		Name=ZNF263,245	D	D	D	T	T	T	2.516	22.5	0.997	0.361	0.446	.	.
SNV454732	AIRE	Second	H	0.9842	PASS			4,		chr21	44288559	C	T	intronic		+		ANN=T|intron_variant|MODIFIER|AIRE|AIRE|transcript|NM_000383.3|protein_coding|5/13|c.652+101C>T||||||	rs558470210	0.000599042							0.0001	0	7.69515e-05	0.0001537		0.000513874614594039		Name=ZNF263,245
SNV454733	AIRE	Third	H	0.9255	PASS	363,4402,8380,5426,7804,7873,561,	510,	188,212,562,325,231,158,		chr21	44289512	C	T	intronic		+		ANN=T|intron_variant|MODIFIER|AIRE|AIRE|transcript|NM_000383.3|protein_coding|5/13|c.653-145C>T||||||	rs41277548	0.0609026	0.0198						0.0551	0.0221	0.0186992	0.031274	0.0168527	0.018974358974359	0.015625
SNV454734	AIRE	Third	H	1	PASS	391,382,377,651,366,365,364,359,356,349,343,480,484,4402,4486,502,513,517,519,5495,6279,6807,7822,8810,8945,9235,554,555,556,558,	373,	306,143,204,12,296,153,327,188,529,214,568,562,75,168,24,135,206,35,250,203,40,1,324,	44,37,219,565,	chr21	44289685	C	T	exonic	synonymous SNV	+	AIRE:NM_000383:exon6:c.681C>T:p.G227G	ANN=T|synonymous_variant|LOW|AIRE|AIRE|transcript|NM_000383.3|protein_coding|6/14|c.681C>T|p.Gly227Gly|850/2299|681/1638|227/545||	rs1055311	0.117612	0.005	0.2222	0.0051	0.2021	0.2256	0.005	0.2006	0.0037	0.261727	0.221828	0.00368304	0.017329255861366	0.0078125
SNV454735	AIRE	Third	H	1	PASS	391,651,653,345,366,360,358,357,356,352,348,346,342,486,487,488,502,4515,4651,4699,515,521,525,5766,6202,7600,7750,7946,8441,8945,8995,9229,9235,9330,9412,9447,550,555,558,	375,489,516,523,6877,7186,9247,547,	12,296,202,246,3,124,544,65,214,212,568,267,154,81,535,569,135,90,50,14,542,35,325,566,87,40,25,1,208,324,277,	4,563,84,63,	chr21	44290023	C	G	exonic	nonsynonymous SNV	+	AIRE:NM_000383:exon7:c.834C>G:p.S278R	ANN=G|missense_variant|MODERATE|AIRE|AIRE|transcript|NM_000383.3|protein_coding|7/14|c.834C>G|p.Ser278Arg|1003/2299|834/1638|278/545||	rs1800520	0.228235	0.3462	0.1579	0.3934	0.1564	0.1422	0.3776	0.164	0.3643	0.105854	0.13245	0.382924	0.381753312945973	0.433594		T	B	P	T	T	T	0.72	8.635	0.588	0.05	0.2	.	.
SNV454736	AIRE	First1	M	1	VQSRTrancheSNP99.00to99.90	386,				chr21	44290063	C	G	exonic	nonsynonymous SNV	+	AIRE:NM_000383:exon7:c.874C>G:p.H292D	ANN=G|missense_variant|MODERATE|AIRE|AIRE|transcript|NM_000383.3|protein_coding|7/14|c.874C>G|p.His292Asp|1043/2299|874/1638|292/545||																	T	P	N	T	T	T	1.98	19.1	0.962	0.588	0.31	.	.
SNV454737	AIRE	Third	H	1	PASS	391,651,653,345,366,360,358,357,356,352,348,346,488,502,4515,4651,4699,521,525,5766,6202,7600,7946,8441,8945,8995,9229,9235,9330,9412,9447,550,555,558,	375,489,516,523,6877,7186,9247,547,	12,296,202,246,3,124,544,65,214,212,568,563,267,154,81,535,569,135,90,50,14,542,35,325,566,40,25,1,208,324,277,	4,84,63,	chr21	44290169	G	A	intronic		+		ANN=A|intron_variant|MODIFIER|AIRE|AIRE|transcript|NM_000383.3|protein_coding|7/13|c.879+101G>A||||||	rs2075877	0.11242	0.3442						0.0503	0.3645	0.025748	0.0492931	0.381696	0.375127420998981	0.4375
SNV454738	AIRE	Third	H	0.9948	PASS	389,387,384,377,365,364,363,360,352,343,481,8380,515,517,521,525,5426,5495,6202,6279,6807,7600,7690,7804,7946,8810,8995,9229,9330,9447,550,561,	2937,512,520,5427,7802,9682,	306,313,9,204,80,105,202,86,124,29,327,125,56,267,539,569,206,564,45,542,74,22,300,87,240,13,25,160,117,318,272,269,	315,260,70,	chr21	44290224	T	C	intronic		+		ANN=C|intron_variant|MODIFIER|AIRE|AIRE|transcript|NM_000383.3|protein_coding|7/13|c.879+156T>C||||||	rs1003854	0.198882	0.256						0.2265	0.2655	0.256741	0.24343		0.252293577981651	0.21875
SNV454739	AIRE	First2	H	0.7712	PASS			85,		chr21	44290344	T	A	intronic		+		ANN=A|intron_variant|MODIFIER|AIRE|AIRE|transcript|NM_000383.3|protein_coding|7/13|c.879+276T>A||||||	rs998415666								6.572e-05	0
SNV454740	AIRE	Second	H	0.7836	PASS	363,488,4402,8380,510,7873,561,		188,562,158,		chr21	44290451-44290451	-	G	intronic		+		ANN=TG|intron_variant|MODIFIER|AIRE|AIRE|transcript|NM_000383.3|protein_coding|7/13|c.879+389dupG||||||INFO_REALIGN_3_PRIME	rs146517804								0.0281	0.0187		0.0002305	0.0165179	0.0178384050367261	0.015625
SNV454741	AIRE	Third	H	0.9375	PASS	389,387,391,384,377,651,653,345,366,365,364,363,358,357,356,348,346,343,342,481,486,487,488,502,4515,4651,4699,8380,517,5426,5495,5766,6279,6807,7690,7750,7804,8441,8810,8945,555,558,561,	375,360,352,2937,489,512,515,516,520,521,523,525,5427,6202,6877,7186,7600,7802,7946,8995,9229,9235,9247,9330,9447,9682,547,550,	306,9,204,12,80,105,296,246,3,544,29,327,125,65,214,212,56,568,539,154,81,535,135,90,206,50,564,45,14,74,35,325,566,22,300,87,240,40,13,160,117,1,208,324,318,277,272,269,	202,124,315,4,563,267,260,569,70,84,542,63,25,	chr21	44290527	C	G	intronic		+		ANN=G|intron_variant|MODIFIER|AIRE|AIRE|transcript|NM_000383.3|protein_coding|7/13|c.879+459C>G||||||	rs941405	0.406949	0.6002						0.3711	0.6308	0.360949	0.371062	0.629129	0.631632653061225	0.65625
SNV454742	AIRE	Third	M	0.9948	PASS	391,651,653,345,366,360,358,357,356,352,348,346,488,502,4515,4651,4699,521,525,5766,6202,7600,7946,8441,8945,8995,9229,9235,9330,9412,9447,550,555,558,	375,489,516,523,6877,7186,9247,547,	12,296,202,246,3,124,544,65,214,212,568,563,267,154,81,535,569,135,90,50,14,542,35,325,566,40,25,1,208,324,277,	4,84,63,	chr21	44290645	G	C	intronic		+		ANN=C|intron_variant|MODIFIER|AIRE|AIRE|transcript|NM_000383.3|protein_coding|7/13|c.880-450G>C||||||	rs2073610(repeats_or_low_complexity_regions)	0.14357	0.3442						0.0792	0.3644	0.0286106	0.0100581	0.382031	0.375127420998981	0.4375
SNV454743	AIRE	Second	M	1	PASS	373,366,365,359,484,513,5495,6807,9235,554,555,558,		306,143,204,544,529,37,562,75,135,206,250,203,1,	44,565,	chr21	44290672-44290672	-	C	intronic		+		ANN=AC|intron_variant|MODIFIER|AIRE|AIRE|transcript|NM_000383.3|protein_coding|7/13|c.880-419dupC||||||INFO_REALIGN_3_PRIME	rs201118942(repeats_or_low_complexity_regions)								0.0374	0.0027		0.0007684	0.00245536	0.00662589194699286	0.00390625
SNV454744	AIRE	Second	M	1	PASS	651,				chr21	44290734	G	C	intronic		+		ANN=C|intron_variant|MODIFIER|AIRE|AIRE|transcript|NM_000383.3|protein_coding|7/13|c.880-361G>C||||||	rs190740201(repeats_or_low_complexity_regions)	0.00439297							0.0065	0	0.00787983	0.0017788		0.000509683995922528
SNV454745	AIRE	Third	H	1	PASS	391,651,653,345,366,360,358,357,356,352,348,346,488,502,4515,4651,4699,521,525,5766,6202,7600,7946,8441,8945,8995,9229,9235,9330,9412,9447,550,555,558,	375,489,516,523,6877,7186,9247,547,	12,296,202,246,3,124,544,65,214,212,568,563,267,154,81,535,569,135,90,50,14,542,35,325,566,40,25,1,208,324,277,	4,84,63,	chr21	44290798	G	A	intronic		+		ANN=A|intron_variant|MODIFIER|AIRE|AIRE|transcript|NM_000383.3|protein_coding|7/13|c.880-297G>A||||||	rs2073611	0.106829	0.3442	0.0543	0.3803	0.0296	0.0533	0.3783	0.0441	0.3628	0.0250554	0.0503098	0.381362	0.376146788990826	0.4375
SNV454746	AIRE	First2	H	1	PASS	523,				chr21	44291127	C	T	exonic	synonymous SNV	+	AIRE:NM_000383:exon8:c.912C>T:p.D304D	ANN=T|synonymous_variant|LOW|AIRE|AIRE|transcript|NM_000383.3|protein_coding|8/14|c.912C>T|p.Asp304Asp|1081/2299|912/1638|304/545||,T|sequence_feature|LOW|AIRE|AIRE|interacting-region:Interaction_with_histone_H3_not_methylated_at_'Lys-4'|NM_000383.3|protein_coding|8/14|c.912C>T||||||	rs149769247			0.0001	0	0.0002	8.822e-05	0	0.0002	0		7.76e-05
SNV454747	AIRE	Second	H	1	PASS			212,		chr21	44292214	C	T	intronic		+		ANN=T|intron_variant|MODIFIER|AIRE|AIRE|transcript|NM_000383.3|protein_coding|8/13|c.996-88C>T||||||	rs546811801	0.000199681							5.256e-05	0.0008		3.84e-05	0.000446429	0.000512295081967213
SNV454748	AIRE	Second	H	1	PASS	390,				chr21	44292215	G	A	intronic		+		ANN=A|intron_variant|MODIFIER|AIRE|AIRE|transcript|NM_000383.3|protein_coding|8/13|c.996-87G>A||||||	rs141827205	0.000399361	0.001						0.0002	0.0037		0.0001153	0.00535714	0.00614124872057318
SNV454749	AIRE	First2	H	1	PASS			160,		chr21	44292255	C	T	intronic		+		ANN=T|intron_variant|MODIFIER|AIRE|AIRE|transcript|NM_000383.3|protein_coding|8/13|c.996-47C>T||||||	rs2040548568															Name=KDM5B,189
SNV454750	AIRE	Second	H	1	PASS	547,		202,		chr21	44292284	T	C	intronic		+		ANN=C|intron_variant|MODIFIER|AIRE|AIRE|transcript|NM_000383.3|protein_coding|8/13|c.996-18T>C||||||	rs78245838	0.00339457	0.0169	0.0021	0.027		0.001	0.0096	0.0004	0.0114	0.000292416	0.0006404	0.0111607	0.0142711518858308	0.00390625	Name=KDM5B,189
SNV454751	AIRE	Second	H	1	PASS	346,		325,		chr21	44292295	C	A	splicing		+	NM_000383:exon9:c.996-7C>A	ANN=A|splice_region_variant&intron_variant|LOW|AIRE|AIRE|transcript|NM_000383.3|protein_coding|8/13|c.996-7C>A||||||	rs568895777			0	0		0	0				6.5e-06		0.000509683995922528		Name=KDM5B,189														0.0045	0
SNV454752	AIRE	First1	H	0.974	PASS			269,		chr21	44292401	G	T	exonic	synonymous SNV	+	AIRE:NM_000383:exon9:c.1095G>T:p.P365P	ANN=T|splice_region_variant&synonymous_variant|LOW|AIRE|AIRE|transcript|NM_000383.3|protein_coding|9/14|c.1095G>T|p.Pro365Pro|1264/2299|1095/1638|365/545||	rs750688330						6.772e-06	0								Name=EGR1,183,KDM5B,189														1	0.968
SNV454753	AIRE	Third	H	0.9529	PASS	391,384,651,653,345,366,360,358,357,356,352,348,346,488,502,4515,4651,4699,521,525,5766,6202,7600,7946,8441,8945,8995,9229,9235,9247,9330,9412,9447,550,555,558,	375,489,516,523,6877,7186,547,	12,296,202,246,3,124,544,169,65,214,212,568,563,75,267,154,81,535,569,135,90,50,14,542,35,430,325,22,40,25,1,208,324,277,	4,84,63,187,	chr21	44292407	G	A	splicing		+	NM_000383:exon9:c.1095+6G>A	ANN=A|splice_region_variant&intron_variant|LOW|AIRE|AIRE|transcript|NM_000383.3|protein_coding|9/13|c.1095+6G>A||||||	rs1800525	0.149561	0.3433	0.1321	0.4255	0.089	0.1151	0.3773	0.1087	0.3589	0.0999446	0.0614999	0.377121	0.369520897043833	0.421875	Name=EGR1,183,KDM5B,189														0.0003	0
SNV454754	AIRE	Second	H	0.7293	PASS	653,345,373,358,4402,4515,5495,6807,7822,8441,9247,9412,547,558,561,	391,377,651,375,364,356,352,2937,343,520,525,6202,6877,7946,8810,8945,8995,9229,9447,9682,550,555,	306,313,204,80,105,246,3,86,153,544,315,29,169,125,65,188,537,37,212,56,563,75,168,539,154,81,535,135,206,50,564,14,74,430,325,240,25,160,117,1,318,269,	296,124,327,214,568,219,267,260,70,84,542,35,63,187,40,324,	chr21	44292475-44292475	C	-	intronic		+		ANN=A|intron_variant|MODIFIER|AIRE|AIRE|transcript|NM_000383.3|protein_coding|9/13|c.1095+78delC||||||INFO_REALIGN_3_PRIME	rs5844181								0.5831	0.6008		0.0001537		0.583881578947368	0.603174603174603	Name=ZNF263,381,EGR1,183,KDM5B,189
SNV454755	AIRE	Second	H	0.6301	PASS			168,		chr21	44292859	C	G	intronic		+		ANN=G|intron_variant|MODIFIER|AIRE|AIRE|transcript|NM_000383.3|protein_coding|9/13|c.1096-134C>G||||||	rs140807789													0.000526315789473684		Name=ZNF263,381
SNV454756	AIRE	Third	H	1	PASS	390,387,384,366,363,360,359,352,342,481,486,487,502,8380,512,515,517,521,5426,5427,5766,6202,6279,6807,7600,7750,7804,7946,8810,8945,8995,9229,9447,9682,550,560,	389,2937,520,7802,	306,9,105,296,246,86,124,153,315,29,125,529,252,56,563,81,569,70,206,564,74,199,22,300,87,13,25,117,318,272,269,	260,45,160,	chr21	44293094	T	C	exonic	synonymous SNV	+	AIRE:NM_000383:exon10:c.1197T>C:p.A399A	ANN=C|synonymous_variant|LOW|AIRE|AIRE|transcript|NM_000383.3|protein_coding|10/14|c.1197T>C|p.Ala399Ala|1366/2299|1197/1638|399/545||	rs1800521	0.35623	0.247	0.378	0.2691	0.3935	0.3498	0.2394	0.3913	0.2563	0.359471	0.0001153	0.234263	0.231396534148828	0.222656	Name=ZNF263,381
SNV454757	AIRE	First2	H	0.9948	PASS	9330,				chr21	44293181	C	T	splicing		+	NM_000383:exon10:c.1278+6C>T	ANN=T|splice_region_variant&intron_variant|LOW|AIRE|AIRE|transcript|NM_000383.3|protein_coding|10/13|c.1278+6C>T||||||	rs372612211	0.000199681		0.0003	0.003	7.8e-05	8.674e-05	0.0004	1.973e-05	0		8.41e-05	0.000446429			Name=ZNF263,381														0	0
SNV454758	AIRE	Third	H	0.3196	PASS	517,				chr21	44293284	C	T	intronic		+		ANN=T|intron_variant|MODIFIER|AIRE|AIRE|transcript|NM_000383.3|protein_coding|10/13|c.1278+109C>T||||||	rs568328730	0.000399361							0.0006	0.0003		0.0001153	0.00078125
SNV454759	AIRE	First2	H	0.7895	PASS	364,				chr21	44293740	T	C	intronic		+		ANN=C|intron_variant|MODIFIER|AIRE|AIRE|transcript|NM_000383.3|protein_coding|10/13|c.1279-49T>C||||||																Name=ZBTB33,448,GABPA,256,PCBP1,576
SNV454760	AIRE	Third	H	0.8042	PASS	382,651,345,375,366,360,358,348,346,343,480,488,489,4402,502,4515,4651,510,517,520,525,5427,5766,6202,6279,7600,7804,7946,8441,9235,9412,555,556,	653,357,356,516,523,6877,7186,9247,547,	204,12,296,246,3,544,568,563,267,154,81,569,206,35,231,13,1,158,	4,214,212,562,135,63,	chr21	44294373	G	C	intronic		+		ANN=C|sequence_feature|LOW|AIRE|AIRE|beta-strand:combinatorial_evidence_used_in_manual_assertion|NM_000383.3|protein_coding|11/13|c.1401-28G>C||||||,C|intron_variant|MODIFIER|AIRE|AIRE|transcript|NM_000383.3|protein_coding|11/13|c.1401-28G>C||||||	rs1800526	0.213858	0.3502	0.2798	0.5576	0.1472	0.1861	0.393	0.1743	0.374	0.14293	0.0001537		0.376321353065539	0.402344
SNV454761	AIRE	Second	H	0.9948	PASS			562,325,		chr21	44294626	C	T	intronic		+		ANN=T|intron_variant|MODIFIER|AIRE|AIRE|transcript|NM_000383.3|protein_coding|12/13|c.1503+123C>T||||||	rs143442916	0.00638978							0.0034	0.0004	0.000554051	0.0018826	0.000223214			Name=ATF2,213,CREM,280,TAF15,566,CREB1,267,MAX,258,L3MBTL2,291
SNV454762	AIRE	Third	H	0.9792	PASS	359,342,486,487,515,7750,9235,		306,563,206,87,		chr21	44294637	T	C	intronic		+		ANN=C|intron_variant|MODIFIER|AIRE|AIRE|transcript|NM_000383.3|protein_coding|12/13|c.1503+134T>C||||||	rs41296229	0.0664936	0.006						0.0685	0.0014	0.0754279	0.0723067	0.00078125	0.00790305584826133		Name=ATF2,213,CREM,280,TAF15,566,CREB1,267,MAX,258,L3MBTL2,291
SNV454763	AIRE	Second	H	0.8495	PASS	346,		325,		chr21	44294713	G	A	intronic		+		ANN=A|intron_variant|MODIFIER|AIRE|AIRE|transcript|NM_000383.3|protein_coding|12/13|c.1503+210G>A||||||	rs1601970839													0.000530785562632696		Name=ATF2,213,CREM,280,TAF15,566,CREB1,267,MAX,258
SNV454764	AIRE	Second	H	0.8441	PASS	486,4486,4699,				chr21	44294714	C	G	intronic		+		ANN=G|intron_variant|MODIFIER|AIRE|AIRE|transcript|NM_000383.3|protein_coding|12/13|c.1503+211C>G||||||	rs75349680	0.00539137	0.0268						0.001	0.0252	0.000400148	0.0022284	0.0316964	0.0249734325185972	0.0429688	Name=ATF2,213,CREM,280,TAF15,566,CREB1,267,MAX,258
SNV454765	AIRE	Second	H	0.7391	PASS	510,				chr21	44294752	G	A	intronic		+		ANN=A|intron_variant|MODIFIER|AIRE|AIRE|transcript|NM_000383.3|protein_coding|12/13|c.1503+249G>A||||||	rs543275817	0.000399361							0.0003	0	0.000153903	0.0001537		0.000541711809317443		Name=ATF2,213,CREM,280,TAF15,566,CREB1,267,MAX,258
SNV454766	AIRE	First2	H	1	PASS			86,		chr21	44296240-44296240	C	-	intronic		+		ANN=G|upstream_gene_variant|MODIFIER|PFKL|PFKL|transcript|NM_001002021.2|protein_coding||c.-9079delC|||||3794|,G|upstream_gene_variant|MODIFIER|PFKL|PFKL|transcript|NM_002626.5|protein_coding||c.-3866delC|||||3794|,G|intron_variant|MODIFIER|AIRE|AIRE|transcript|NM_000383.3|protein_coding|12/13|c.1504-139delC||||||INFO_REALIGN_3_PRIME	rs2040605395								1.315e-05	0						Name=NFXL1,285,ZNF207,415,GATAD2B,791,MTA2,202,ZNF687,176,IKZF1,457,ZNF263,204,EBF1,297,RELB,521,IKZF2,270,EGR1,76
SNV454767	AIRE	Third	H	1	PASS	386,375,360,4515,4651,515,7804,9330,	4558,	204,105,315,327,65,104,212,562,276,154,70,39,325,87,25,		chr21	44296252	G	A	intronic		+		ANN=A|upstream_gene_variant|MODIFIER|PFKL|PFKL|transcript|NM_001002021.2|protein_coding||c.-9067G>A|||||3782|,A|upstream_gene_variant|MODIFIER|PFKL|PFKL|transcript|NM_002626.5|protein_coding||c.-3854G>A|||||3782|,A|intron_variant|MODIFIER|AIRE|AIRE|transcript|NM_000383.3|protein_coding|12/13|c.1504-131G>A||||||	rs28408186	0.125998	0.0694						0.0946	0.0723	0.0189608	0.0086415	0.0748884	0.0816326530612245	0.046875	Name=NFXL1,285,ZNF207,415,GATAD2B,791,MTA2,202,ZNF687,176,IKZF1,457,ZNF263,204,EBF1,297,RELB,521,IKZF2,270,EGR1,76
SNV454768	AIRE	Third	H	1	PASS	488,4402,8380,510,5426,		188,231,		chr21	44296328	A	G	intronic		+		ANN=G|upstream_gene_variant|MODIFIER|PFKL|PFKL|transcript|NM_001002021.2|protein_coding||c.-8991A>G|||||3706|,G|upstream_gene_variant|MODIFIER|PFKL|PFKL|transcript|NM_002626.5|protein_coding||c.-3778A>G|||||3706|,G|intron_variant|MODIFIER|AIRE|AIRE|transcript|NM_000383.3|protein_coding|12/13|c.1504-55A>G||||||	rs41277552	0.0131789	0.001			0.0169			0.0171	0.0004	0.0193918	0.0034864	0.000223214	0.00152905198776758		Name=NFXL1,285,ZNF687,176,IKZF1,457,ZNF263,204,EBF1,297,RELB,521,IKZF2,270,EGR1,76,BHLHE40,100
SNV454769	AIRE	First2	H	1	PASS			105,315,542,		chr21	44296453	C	T	splicing		+	NM_000383:exon13:c.1566+8C>T	ANN=T|splice_region_variant&intron_variant|LOW|AIRE|AIRE|transcript|NM_000383.3|protein_coding|13/13|c.1566+8C>T||||||,T|upstream_gene_variant|MODIFIER|PFKL|PFKL|transcript|NM_001002021.2|protein_coding||c.-8866C>T|||||3581|,T|upstream_gene_variant|MODIFIER|PFKL|PFKL|transcript|NM_002626.5|protein_coding||c.-3653C>T|||||3581|	rs72650680	0.000399361		0.0023	0	0.0023	0.0022	0	0.0021	0.0002	0.00183145	0.0021604				Name=NFXL1,285,ZNF687,176,AGO1,329,ZNF263,204,EBF1,297														0	0.014
SNV454770	AIRE	First2	H	0.9844	PASS	9704,		86,		chr21	44297511	C	T	intronic		+		ANN=T|upstream_gene_variant|MODIFIER|PFKL|PFKL|transcript|NM_001002021.2|protein_coding||c.-7808C>T|||||2523|,T|upstream_gene_variant|MODIFIER|PFKL|PFKL|transcript|NM_002626.5|protein_coding||c.-2595C>T|||||2523|,T|intron_variant|MODIFIER|AIRE|AIRE|transcript|NM_000383.3|protein_coding|13/13|c.1567-145C>T||||||	rs940699914								5.256e-05	0			0.000111607			Name=HDAC1,296,POLR2A,186,BCOR,245,ETV6,204,AGO1,329,CTBP1,360,MTA3,494,CTCF,1000,GATAD2B,857,ZBTB7A,346
SNV454771	AIRE	Third	H	0.9948	PASS	391,377,651,653,345,373,366,364,363,360,359,358,357,352,348,346,2937,343,342,480,486,487,488,489,502,4515,4651,4699,8380,515,517,519,520,521,525,5426,5427,5766,6202,6279,7186,7600,7750,7804,7873,7946,8945,9229,9412,9447,9704,550,554,555,556,559,561,	356,516,523,6877,8441,8995,9235,9247,9330,547,558,	306,204,12,296,202,246,3,153,544,327,188,214,37,276,267,154,81,535,569,90,206,542,35,565,566,231,87,40,25,117,1,208,158,277,269,	4,212,562,563,135,84,14,63,325,324,	chr21	44297529	G	A	intronic		+		ANN=A|upstream_gene_variant|MODIFIER|PFKL|PFKL|transcript|NM_001002021.2|protein_coding||c.-7790G>A|||||2505|,A|upstream_gene_variant|MODIFIER|PFKL|PFKL|transcript|NM_002626.5|protein_coding||c.-2577G>A|||||2505|,A|intron_variant|MODIFIER|AIRE|AIRE|transcript|NM_000383.3|protein_coding|13/13|c.1567-127G>A||||||	rs3746965	0.359026	0.3651						0.322	0.3976	0.227699	0.265176	0.393527	0.390417940876656	0.425781	Name=HDAC1,296,POLR2A,186,BCOR,245,ETV6,204,MLLT1,204,AGO1,329,CTBP1,360,MTA3,494,CTCF,1000,GATAD2B,857,ZBTB7A,346
SNV454772	AIRE	Third	H	1	PASS	389,387,391,384,651,653,345,375,373,364,358,357,348,346,343,342,481,480,486,487,502,4515,4651,4699,7317,515,519,5426,5427,5495,5766,6807,7186,7690,7750,7873,8810,8945,9412,554,556,559,	377,366,363,360,359,356,352,2937,488,489,8380,512,516,517,520,521,523,525,6202,6279,6877,7600,7802,7804,7946,8441,8995,9229,9235,9247,9330,9447,9682,9704,547,550,555,558,561,	313,9,204,12,80,105,296,246,3,153,544,29,327,169,125,188,214,104,37,276,23,154,81,535,70,90,50,564,74,199,35,565,566,22,231,300,87,240,40,13,160,117,1,208,158,318,277,272,	306,202,86,124,315,4,212,56,562,563,267,260,569,135,206,84,14,542,63,325,122,25,324,269,	chr21	44297667	T	C	exonic	synonymous SNV	+	AIRE:NM_000383:exon14:c.1578T>C:p.D526D	ANN=C|synonymous_variant|LOW|AIRE|AIRE|transcript|NM_000383.3|protein_coding|14/14|c.1578T>C|p.Asp526Asp|1747/2299|1578/1638|526/545||,C|upstream_gene_variant|MODIFIER|PFKL|PFKL|transcript|NM_001002021.2|protein_coding||c.-7652T>C|||||2367|,C|upstream_gene_variant|MODIFIER|PFKL|PFKL|transcript|NM_002626.5|protein_coding||c.-2439T>C|||||2367|	rs1133779	0.530351	0.6369	0.4611	0.6599	0.4944	0.459	0.6586	0.4917	0.6674	0.407073	0.448235	0.666183	0.652905198776758	0.671875	Name=UBTF,500,HDAC1,296,TBL1XR1,637,POLR2A,186,BCOR,245,ETV6,204,TBP,185,RB1,828,MEIS2,79,MAX,453,YY1,703,SMARCA4,438,IKZF2,722,SMARCA5,586,SIN3A,399,RAD21,1000,ZNF444,229,FOXA2,624,ELF1,140,MLLT1,204,CC2D1A,267,AGO1,329,FOXK2,1000,ATF7,96,SP1,330,TRIM22,1000,SMC3,1000,ZNF143,581,CREM,217,ZNF263,408,XRCC5,703,RXRA,418,CTBP1,360,MTA3,494,CTCF,1000,IKZF1,796,ZHX2,461,RCOR1,356,GATAD2B,857,MNT,159,M…
SNV454773	AIRE	First2	H	0.9792	PASS	7186,				chr21	44297798	A	C	UTR3		+	NM_000383:c.*71A>C	ANN=C|3_prime_UTR_variant|MODIFIER|AIRE|AIRE|transcript|NM_000383.3|protein_coding|14/14|c.*71A>C|||||71|,C|upstream_gene_variant|MODIFIER|PFKL|PFKL|transcript|NM_001002021.2|protein_coding||c.-7521A>C|||||2236|,C|upstream_gene_variant|MODIFIER|PFKL|PFKL|transcript|NM_002626.5|protein_coding||c.-2308A>C|||||2236|																Name=UBTF,500,MEF2A,331,EP300,550,RAD51,88,HDAC1,296,EGR1,109,TBL1XR1,637,FOXA1,982,POLR2A,186,ETV6,204,RELB,701,WRNIP1,602,TBP,185,RB1,828,MEIS2,79,MAX,453,JUN,386,YY1,703,SMARCA4,438,USF1,293,IKZF2,722,SMARCA5,586,SIN3A,399,RAD21,1000,ZNF444,229,FOXA2,624,STAT3,148,ELF1,140,MLLT1,204,MAFK,163,CC2D1A,267,AGO1,329,FOXK2,1000,ATF7,96,MTA2,170,DPF2,294,SP1,330,TRIM22,1000,SMC3,1000,ZNF143,581,CREM,…
SNV454774	AIRE	Second	H	0.8114	PASS			104,		chr21	44297910	C	T	UTR3		+	NM_000383:c.*183C>T	ANN=T|3_prime_UTR_variant|MODIFIER|AIRE|AIRE|transcript|NM_000383.3|protein_coding|14/14|c.*183C>T|||||183|,T|upstream_gene_variant|MODIFIER|PFKL|PFKL|transcript|NM_001002021.2|protein_coding||c.-7409C>T|||||2124|,T|upstream_gene_variant|MODIFIER|PFKL|PFKL|transcript|NM_002626.5|protein_coding||c.-2196C>T|||||2124|	rs184848378	0.000798722	0.004						7.884e-05	0.0023	7.69515e-05	0.0001537	0.00323661	0.000518672199170124		Name=UBTF,500,MEF2A,331,EP300,550,NFATC3,294,RAD51,88,HDAC1,296,EGR1,109,TBL1XR1,637,FOXA1,982,POLR2A,186,RELB,701,WRNIP1,602,TBP,185,SKIL,109,RB1,828,MEIS2,79,MAX,453,JUN,386,YY1,703,SMARCA4,438,USF1,293,IKZF2,722,SMARCA5,586,SIN3A,399,RAD21,1000,ZNF444,229,FOXA2,624,STAT3,148,ELF1,140,MAFK,163,CC2D1A,267,AGO1,329,FOXK2,1000,ATF7,96,MTA2,170,DPF2,294,SP1,330,TRIM22,1000,SMC3,1000,ZNF143,581,CREM…
SNV454775	AIRE	Third	M	0.3231	PASS			240,		chr21	44297997	T	C	UTR3		+	NM_000383:c.*270T>C	ANN=C|3_prime_UTR_variant|MODIFIER|AIRE|AIRE|transcript|NM_000383.3|protein_coding|14/14|c.*270T>C|||||270|,C|upstream_gene_variant|MODIFIER|PFKL|PFKL|transcript|NM_001002021.2|protein_coding||c.-7322T>C|||||2037|,C|upstream_gene_variant|MODIFIER|PFKL|PFKL|transcript|NM_002626.5|protein_coding||c.-2109T>C|||||2037|	rs531099926(repeats_or_low_complexity_regions)	0.000599042							0.0001	0		0.0002305	0.000111607			Name=UBTF,500,MEF2A,331,EP300,550,NFATC3,294,RAD51,88,HDAC1,296,TBL1XR1,637,POLR2A,186,CEBPB,299,RELB,701,WRNIP1,602,MLLT1,85,SKIL,109,MEIS2,79,MAX,453,JUN,386,YY1,703,USF1,293,IKZF2,722,SMARCA5,586,SIN3A,399,RAD21,1000,ZNF444,229,FOXA2,624,STAT3,148,ELF1,140,CC2D1A,267,FOXK2,1000,ATF7,96,MTA2,170,DPF2,294,SP1,330,TRIM22,1000,ZNF143,581,ZNF263,408,ZNF217,488,HNF4A,154,XRCC5,703,RXRA,418,CTBP1,360…
[truncated: 218 more columns]
